# Supplementary material for: Gonadotrophs have a dual origin, with most derived from early postnatal pituitary stem cells
Source: Nat Commun. 2025 May 21;16:4280. doi: 10.1038/s41467-025-59495-7 (PMC12095566; doi:10.1038/s41467-025-59495-7)
Supplement: Supplementary file 4 — Source Data [file 41467_2025_59495_MOESM4_ESM.xlsx]

## Sheet: Fig1A-C
Age	Sex	Cell_type	Percentage	Average P5	Ratio	Cell_count_median	Estimate_10.3
P5	XX	PRL	1.9	0.9125	2.08219	1.54	2.926
P5	XX	PRL	0.5	0.9125	0.547945	1.54	0.77
P5	XX	PRL	1.9	0.9125	2.08219	1.54	2.926
P5	XX	PRL	0.7	0.9125	0.767123	1.54	1.078
P5	XX	PRL	0.6	0.9125	0.657534	1.54	0.924
P5	XX	PRL	0.8	0.9125	0.876712	1.54	1.232
P5	XX	PRL	0.4	0.9125	0.438356	1.54	0.616
P5	XX	PRL	0.5	0.9125	0.547945	1.54	0.77
P12	XX	PRL	13.6	0.9125	14.9041	2.18	29.648
P12	XX	PRL	9.2	0.9125	10.0822	2.18	20.056
P12	XX	PRL	12.3	0.9125	13.4795	2.18	26.814
P21	XX	PRL	12.4	0.9125	13.589	2.33	28.892
P21	XX	PRL	17.8	0.9125	19.5068	2.33	41.474
P21	XX	PRL	15.8	0.9125	17.3151	2.33	36.814
P21	XX	PRL	13.1	0.9125	14.3562	2.33	30.523
P21	XX	PRL	10.5	0.9125	11.5068	2.33	24.465
P21	XX	PRL	13	0.9125	14.2466	2.33	30.29
P21	XX	PRL	14.2	0.9125	15.5616	2.33	33.086
7_weeks	XX	PRL	43	0.9125	47.1233	5.96	256.28
7_weeks	XX	PRL	30.7	0.9125	33.6438	5.96	182.972
7_weeks	XX	PRL	29.9	0.9125	32.7671	5.96	178.204
7_weeks	XX	PRL	33.43	0.9125	36.6356	5.96	199.243
7_weeks	XX	PRL	36.98	0.9125	40.526	5.96	220.401
1_year	XX	PRL	35.7	0.9125	39.1233	9.6	342.72
1_year	XX	PRL	51.3	0.9125	56.2192	9.6	492.48
1_year	XX	PRL	42.5	0.9125	46.5753	9.6	408
1_year	XX	PRL	47.99	0.9125	52.5918	9.6	460.704
1_year	XX	PRL	37.17	0.9125	40.7342	9.6	356.832
1_year	XX	PRL	44.62	0.9125	48.8986	9.6	428.352
P5	XX	GH	16.4	13.34	1.22939	1.54	25.256
P5	XX	GH	13.1	13.34	0.982009	1.54	20.174
P5	XX	GH	15.4	13.34	1.15442	1.54	23.716
P5	XX	GH	9.3	13.34	0.697151	1.54	14.322
P5	XX	GH	12.5	13.34	0.937031	1.54	19.25
P12	XX	GH	7.71	13.34	0.577961	2.18	16.8078
P12	XX	GH	10.1	13.34	0.757121	2.18	22.018
P12	XX	GH	7.6	13.34	0.569715	2.18	16.568
P21	XX	GH	32.7	13.34	2.45127	2.33	76.191
P21	XX	GH	36.5	13.34	2.73613	2.33	85.045
P21	XX	GH	31	13.34	2.32384	2.33	72.23
P21	XX	GH	36.9	13.34	2.76612	2.33	85.977
P21	XX	GH	43	13.34	3.22339	2.33	100.19
P21	XX	GH	40.8	13.34	3.05847	2.33	95.064
P21	XX	GH	39.2	13.34	2.93853	2.33	91.336
7_weeks	XX	GH	28	13.34	2.09895	5.96	166.88
7_weeks	XX	GH	20.8	13.34	1.55922	5.96	123.968
7_weeks	XX	GH	21.4	13.34	1.6042	5.96	127.544
7_weeks	XX	GH	22.88	13.34	1.71514	5.96	136.365
7_weeks	XX	GH	25.69	13.34	1.92579	5.96	153.112
1_year	XX	GH	16	13.34	1.1994	9.6	153.6
1_year	XX	GH	14.3	13.34	1.07196	9.6	137.28
1_year	XX	GH	21.6	13.34	1.61919	9.6	207.36
1_year	XX	GH	33.71	13.34	2.52699	9.6	323.616
1_year	XX	GH	32.78	13.34	2.45727	9.6	314.688
1_year	XX	GH	21.1	13.34	1.58171	9.6	202.56
P5	XX	POMC	10.9	8.0125	1.36037	1.54	16.786
P5	XX	POMC	5.9	8.0125	0.736349	1.54	9.086
P5	XX	POMC	5	8.0125	0.624025	1.54	7.7
P5	XX	POMC	6.2	8.0125	0.773791	1.54	9.548
P5	XX	POMC	4.5	8.0125	0.561622	1.54	6.93
P5	XX	POMC	9.2	8.0125	1.14821	1.54	14.168
P5	XX	POMC	11.6	8.0125	1.44774	1.54	17.864
P5	XX	POMC	10.8	8.0125	1.34789	1.54	16.632
P12	XX	POMC	11.3	8.0125	1.4103	2.18	24.634
P12	XX	POMC	7.5	8.0125	0.936037	2.18	16.35
P12	XX	POMC	8.99	8.0125	1.122	2.18	19.5982
P12	XX	POMC	11.9	8.0125	1.48518	2.18	25.942
P21	XX	POMC	9.4	8.0125	1.17317	2.33	21.902
P21	XX	POMC	11.7	8.0125	1.46022	2.33	27.261
P21	XX	POMC	13.2	8.0125	1.64743	2.33	30.756
P21	XX	POMC	12.2	8.0125	1.52262	2.33	28.426
P21	XX	POMC	12.7	8.0125	1.58502	2.33	29.591
P21	XX	POMC	12.7	8.0125	1.58502	2.33	29.591
P21	XX	POMC	14.78	8.0125	1.84462	2.33	34.4374
P21	XX	POMC	9.8	8.0125	1.22309	2.33	22.834
P21	XX	POMC	11	8.0125	1.37285	2.33	25.63
7_weeks	XX	POMC	8.47	8.0125	1.0571	5.96	50.4812
7_weeks	XX	POMC	5.96	8.0125	0.743838	5.96	35.5216
7_weeks	XX	POMC	6.8	8.0125	0.848674	5.96	40.528
7_weeks	XX	POMC	7.08	8.0125	0.883619	5.96	42.1968
7_weeks	XX	POMC	7.43	8.0125	0.927301	5.96	44.2828
1_year	XX	POMC	6.4	8.0125	0.798752	9.6	61.44
1_year	XX	POMC	5.3	8.0125	0.661466	9.6	50.88
1_year	XX	POMC	6.7	8.0125	0.836193	9.6	64.32
1_year	XX	POMC	6.59	8.0125	0.822465	9.6	63.264
1_year	XX	POMC	5.24	8.0125	0.653978	9.6	50.304
1_year	XX	POMC	6.22	8.0125	0.776287	9.6	59.712
P5	XX	LH	1.62	2	0.81	1.54	2.4948
P5	XX	LH	1.95	2	0.975	1.54	3.003
P5	XX	LH	1.98	2	0.99	1.54	3.0492
P5	XX	LH	2.33	2	1.165	1.54	3.5882
P5	XX	LH	2.1	2	1.05	1.54	3.234
P12	XX	LH	1.47	2	0.735	2.18	3.2046
P12	XX	LH	2.77	2	1.385	2.18	6.0386
P12	XX	LH	1.66	2	0.83	2.18	3.6188
P21	XX	LH	5.55	2	2.775	2.33	12.9315
P21	XX	LH	6.58	2	3.29	2.33	15.3314
P21	XX	LH	4.98	2	2.49	2.33	11.6034
P21	XX	LH	6.3	2	3.15	2.33	14.679
P21	XX	LH	5.8	2	2.9	2.33	13.514
P21	XX	LH	6.6	2	3.3	2.33	15.378
P21	XX	LH	5.5	2	2.75	2.33	12.815
7_weeks	XX	LH	4.55	2	2.275	5.96	27.118
7_weeks	XX	LH	5.36	2	2.68	5.96	31.9456
7_weeks	XX	LH	9.2	2	4.6	5.96	54.832
7_weeks	XX	LH	12.62	2	6.31	5.96	75.2152
7_weeks	XX	LH	12.49	2	6.245	5.96	74.4404
7_weeks	XX	LH	8.28	2	4.14	5.96	49.3488
7_weeks	XX	LH	7.8	2	3.9	5.96	46.488
7_weeks	XX	LH	4.08	2	2.04	5.96	24.3168
7_weeks	XX	LH	5.73	2	2.865	5.96	34.1508
7_weeks	XX	LH	4.04	2	2.02	5.96	24.0784
1_year	XX	LH	5.56	2	2.78	9.6	53.376
1_year	XX	LH	6.25	2	3.125	9.6	60
1_year	XX	LH	6.91	2	3.455	9.6	66.336
1_year	XX	LH	2.78	2	1.39	9.6	26.688
1_year	XX	LH	4.53	2	2.265	9.6	43.488
1_year	XX	LH	4.12	2	2.06	9.6	39.552
P5	XX	TSH	5.3	4.91	1.07943	1.54	8.162
P5	XX	TSH	5.4	4.91	1.0998	1.54	8.316
P5	XX	TSH	4.3	4.91	0.875764	1.54	6.622
P5	XX	TSH	5	4.91	1.01833	1.54	7.7
P5	XX	TSH	4.8	4.91	0.977597	1.54	7.392
P5	XX	TSH	5.4	4.91	1.0998	1.54	8.316
P5	XX	TSH	4.2	4.91	0.855397	1.54	6.468
P12	XX	TSH	3.9	4.91	0.794297	2.18	8.502
P12	XX	TSH	3.8	4.91	0.773931	2.18	8.284
P12	XX	TSH	3.4	4.91	0.692464	2.18	7.412
P12	XX	TSH	2.3	4.91	0.468432	2.18	5.014
P21	XX	TSH	1.2	4.91	0.244399	2.33	2.796
P21	XX	TSH	2.1	4.91	0.427699	2.33	4.893
P21	XX	TSH	1.1	4.91	0.224033	2.33	2.563
P21	XX	TSH	1.3	4.91	0.264766	2.33	3.029
P21	XX	TSH	1.8	4.91	0.366599	2.33	4.194
7_weeks	XX	TSH	1.5	4.91	0.305499	5.96	8.94
7_weeks	XX	TSH	1.5	4.91	0.305499	5.96	8.94
7_weeks	XX	TSH	1.9	4.91	0.386965	5.96	11.324
7_weeks	XX	TSH	1.43	4.91	0.291242	5.96	8.5228
7_weeks	XX	TSH	1.63	4.91	0.331976	5.96	9.7148
1_year	XX	TSH	1.18	4.91	0.240326	9.6	11.328
1_year	XX	TSH	0.68	4.91	0.138493	9.6	6.528
1_year	XX	TSH	1.7	4.91	0.346232	9.6	16.32
1_year	XX	TSH	1.6	4.91	0.325866	9.6	15.36
1_year	XX	TSH	0.87	4.91	0.177189	9.6	8.352
1_year	XX	TSH	0.91	4.91	0.185336	9.6	8.736
P5	XY	PRL	0.9	0.59	1.52542	1.56	1.404
P5	XY	PRL	0.93	0.59	1.57627	1.56	1.4508
P5	XY	PRL	0.86	0.59	1.45763	1.56	1.3416
P5	XY	PRL	0.58	0.59	0.983051	1.56	0.9048
P5	XY	PRL	0.09	0.59	0.152542	1.56	0.1404
P5	XY	PRL	0.19	0.59	0.322034	1.56	0.2964
P12	XY	PRL	9.9	0.59	16.7797	1.93	19.107
P12	XY	PRL	9.2	0.59	15.5932	1.93	17.756
P12	XY	PRL	13.2	0.59	22.3729	1.93	25.476
P21	XY	PRL	13.5	0.59	22.8814	1.9	25.65
P21	XY	PRL	12	0.59	20.339	1.9	22.8
P21	XY	PRL	8.5	0.59	14.4068	1.9	16.15
P21	XY	PRL	8.2	0.59	13.8983	1.9	15.58
P21	XY	PRL	11.6	0.59	19.661	1.9	22.04
P21	XY	PRL	12	0.59	20.339	1.9	22.8
P21	XY	PRL	18.8	0.59	31.8644	1.9	35.72
P21	XY	PRL	13.6	0.59	23.0508	1.9	25.84
P21	XY	PRL	15	0.59	25.4237	1.9	28.5
7_weeks	XY	PRL	27.08	0.59	45.8983	4.03	109.132
7_weeks	XY	PRL	25.6	0.59	43.3898	4.03	103.168
7_weeks	XY	PRL	22.5	0.59	38.1356	4.03	90.675
7_weeks	XY	PRL	23.59	0.59	39.9831	4.03	95.0677
7_weeks	XY	PRL	26.51	0.59	44.9322	4.03	106.835
1_year	XY	PRL	22.02	0.59	37.322	5.2	114.504
1_year	XY	PRL	13.02	0.59	22.0678	5.2	67.704
1_year	XY	PRL	20.95	0.59	35.5085	5.2	108.94
1_year	XY	PRL	30.14	0.59	51.0847	5.2	156.728
1_year	XY	PRL	40.53	0.59	68.6949	5.2	210.756
1_year	XY	PRL	28.92	0.59	49.0169	5.2	150.384
P5	XY	GH	9.6	10.7	0.897196	1.56	14.976
P5	XY	GH	11.4	10.7	1.06542	1.56	17.784
P5	XY	GH	10	10.7	0.934579	1.56	15.6
P5	XY	GH	11.8	10.7	1.1028	1.56	18.408
P12	XY	GH	7.4	10.7	0.691589	1.93	14.282
P12	XY	GH	12.45	10.7	1.16355	1.93	24.0285
P12	XY	GH	19.7	10.7	1.84112	1.93	38.021
P21	XY	GH	29.1	10.7	2.71963	1.9	55.29
P21	XY	GH	37.9	10.7	3.54206	1.9	72.01
P21	XY	GH	37.2	10.7	3.47664	1.9	70.68
P21	XY	GH	39	10.7	3.64486	1.9	74.1
P21	XY	GH	31.2	10.7	2.91589	1.9	59.28
P21	XY	GH	37.4	10.7	3.49533	1.9	71.06
P21	XY	GH	39.3	10.7	3.6729	1.9	74.67
P21	XY	GH	31.8	10.7	2.97196	1.9	60.42
7_weeks	XY	GH	37.1	10.7	3.46729	4.03	149.513
7_weeks	XY	GH	27.8	10.7	2.59813	4.03	112.034
7_weeks	XY	GH	35.5	10.7	3.31776	4.03	143.065
7_weeks	XY	GH	46.6	10.7	4.35514	4.03	187.798
7_weeks	XY	GH	40	10.7	3.73832	4.03	161.2
1_year	XY	GH	23.9	10.7	2.23364	5.2	124.28
1_year	XY	GH	23.8	10.7	2.2243	5.2	123.76
1_year	XY	GH	26	10.7	2.42991	5.2	135.2
1_year	XY	GH	36.07	10.7	3.37103	5.2	187.564
1_year	XY	GH	28.76	10.7	2.68785	5.2	149.552
1_year	XY	GH	32.98	10.7	3.08224	5.2	171.496
P5	XY	POMC	9.6	11.65	0.824034	1.56	14.976
P5	XY	POMC	10.4	11.65	0.892704	1.56	16.224
P5	XY	POMC	10.7	11.65	0.918455	1.56	16.692
P5	XY	POMC	14.18	11.65	1.21717	1.56	22.1208
P5	XY	POMC	12.1	11.65	1.03863	1.56	18.876
P5	XY	POMC	12.6	11.65	1.08155	1.56	19.656
P5	XY	POMC	12	11.65	1.03004	1.56	18.72
P12	XY	POMC	9.6	11.65	0.824034	1.93	18.528
P12	XY	POMC	6.8	11.65	0.583691	1.93	13.124
P12	XY	POMC	11.9	11.65	1.02146	1.93	22.967
P12	XY	POMC	8.8	11.65	0.755365	1.93	16.984
P12	XY	POMC	11.9	11.65	1.02146	1.93	22.967
P21	XY	POMC	6.1	11.65	0.523605	1.9	11.59
P21	XY	POMC	7.8	11.65	0.669528	1.9	14.82
P21	XY	POMC	9.6	11.65	0.824034	1.9	18.24
P21	XY	POMC	4.2	11.65	0.360515	1.9	7.98
P21	XY	POMC	7.5	11.65	0.643777	1.9	14.25
P21	XY	POMC	9.2	11.65	0.7897	1.9	17.48
P21	XY	POMC	12.73	11.65	1.0927	1.9	24.187
P21	XY	POMC	10.1	11.65	0.866953	1.9	19.19
P21	XY	POMC	8.4	11.65	0.72103	1.9	15.96
7_weeks	XY	POMC	10.2	11.65	0.875536	4.03	41.106
7_weeks	XY	POMC	8.7	11.65	0.746781	4.03	35.061
7_weeks	XY	POMC	6.4	11.65	0.549356	4.03	25.792
7_weeks	XY	POMC	8.96	11.65	0.769099	4.03	36.1088
7_weeks	XY	POMC	7.7	11.65	0.660944	4.03	31.031
1_year	XY	POMC	4.5	11.65	0.386266	5.2	23.4
1_year	XY	POMC	4.1	11.65	0.351931	5.2	21.32
1_year	XY	POMC	5.9	11.65	0.506438	5.2	30.68
1_year	XY	POMC	7.54	11.65	0.64721	5.2	39.208
1_year	XY	POMC	9.21	11.65	0.790558	5.2	47.892
1_year	XY	POMC	6.29	11.65	0.539914	5.2	32.708
P5	XY	LH	1.14	1.57	0.726115	1.56	1.7784
P5	XY	LH	1.93	1.57	1.2293	1.56	3.0108
P5	XY	LH	2.13	1.57	1.35669	1.56	3.3228
P5	XY	LH	1.08	1.57	0.687898	1.56	1.6848
P12	XY	LH	1.58	1.57	1.00637	1.93	3.0494
P12	XY	LH	2	1.57	1.27389	1.93	3.86
P12	XY	LH	1.79	1.57	1.14013	1.93	3.4547
P21	XY	LH	4.62	1.57	2.94268	1.9	8.778
P21	XY	LH	4.23	1.57	2.69427	1.9	8.037
P21	XY	LH	4.06	1.57	2.58599	1.9	7.714
P21	XY	LH	7.24	1.57	4.61146	1.9	13.756
P21	XY	LH	7.12	1.57	4.53503	1.9	13.528
P21	XY	LH	7.3	1.57	4.64968	1.9	13.87
P21	XY	LH	7.8	1.57	4.96815	1.9	14.82
7_weeks	XY	LH	5.8	1.57	3.69427	4.03	23.374
7_weeks	XY	LH	5.5	1.57	3.50318	4.03	22.165
7_weeks	XY	LH	10.2	1.57	6.49682	4.03	41.106
7_weeks	XY	LH	6.8	1.57	4.33121	4.03	27.404
7_weeks	XY	LH	14.3	1.57	9.10828	4.03	57.629
7_weeks	XY	LH	6.3	1.57	4.01274	4.03	25.389
7_weeks	XY	LH	4.4	1.57	2.80255	4.03	17.732
7_weeks	XY	LH	5.6	1.57	3.56688	4.03	22.568
1_year	XY	LH	1.9	1.57	1.21019	5.2	9.88
1_year	XY	LH	2.8	1.57	1.78344	5.2	14.56
1_year	XY	LH	1.9	1.57	1.21019	5.2	9.88
1_year	XY	LH	4.2	1.57	2.67516	5.2	21.84
1_year	XY	LH	3.21	1.57	2.04459	5.2	16.692
1_year	XY	LH	3.5	1.57	2.2293	5.2	18.2
P5	XY	TSH	5.1	5.42	0.940959	1.56	7.956
P5	XY	TSH	6.3	5.42	1.16236	1.56	9.828
P5	XY	TSH	5.4	5.42	0.99631	1.56	8.424
P5	XY	TSH	6.1	5.42	1.12546	1.56	9.516
P5	XY	TSH	5	5.42	0.922509	1.56	7.8
P5	XY	TSH	4.6	5.42	0.848708	1.56	7.176
P12	XY	TSH	3.3	5.42	0.608856	1.93	6.369
P12	XY	TSH	4.6	5.42	0.848708	1.93	8.878
P12	XY	TSH	4.2	5.42	0.774908	1.93	8.106
P12	XY	TSH	4.4	5.42	0.811808	1.93	8.492
P12	XY	TSH	3.8	5.42	0.701107	1.93	7.334
P21	XY	TSH	2.78	5.42	0.512915	1.9	5.282
P21	XY	TSH	3	5.42	0.553506	1.9	5.7
P21	XY	TSH	2.3	5.42	0.424354	1.9	4.37
P21	XY	TSH	1.9	5.42	0.350554	1.9	3.61
P21	XY	TSH	2.2	5.42	0.405904	1.9	4.18
P21	XY	TSH	3.2	5.42	0.590406	1.9	6.08
P21	XY	TSH	1.6	5.42	0.295203	1.9	3.04
P21	XY	TSH	2.5	5.42	0.461255	1.9	4.75
7_weeks	XY	TSH	2.3	5.42	0.424354	4.03	9.269
7_weeks	XY	TSH	1.97	5.42	0.363469	4.03	7.9391
7_weeks	XY	TSH	0.99	5.42	0.182657	4.03	3.9897
7_weeks	XY	TSH	2.5	5.42	0.461255	4.03	10.075
7_weeks	XY	TSH	2.8	5.42	0.516605	4.03	11.284
7_weeks	XY	TSH	1.9	5.42	0.350554	4.03	7.657
1_year	XY	TSH	1	5.42	0.184502	5.2	5.2
1_year	XY	TSH	0.87	5.42	0.160517	5.2	4.524
1_year	XY	TSH	0.93	5.42	0.171587	5.2	4.836
1_year	XY	TSH	1.45	5.42	0.267528	5.2	7.54
1_year	XY	TSH	0.94	5.42	0.173432	5.2	4.888
1_year	XY	TSH	0.92	5.42	0.169742	5.2	4.784

## Sheet: Fig.1D
Age	Sex	Cell_type	%Marker;EDU +/Marker
P5	XY	LH	0.004
P5	XY	LH	0.004
P5	XY	LH	0.008
P5	XY	TSH	0.022
P5	XY	TSH	0.024
P5	XY	TSH	0.015
P5	XY	PRL	0.037
P5	XY	PRL	0.082
P5	XY	PRL	0.071
P5	XY	POMC	0.036
P5	XY	POMC	0.039
P5	XY	POMC	0.04
P5	XY	GH	0.044
P5	XY	GH	0.024
P5	XY	GH	0.075
P5	XY	SOX2	0.173
P5	XY	SOX2	0.2
P5	XY	SOX2	0.144
P12	XY	LH	0.006
P12	XY	LH	0.005
P12	XY	LH	0.008
P12	XY	TSH	0.009
P12	XY	TSH	0.005
P12	XY	TSH	0.007
P12	XY	PRL	0.054
P12	XY	PRL	0.049
P12	XY	PRL	0.047
P12	XY	POMC	0.032
P12	XY	POMC	0.026
P12	XY	POMC	0.033
P12	XY	GH	0.034
P12	XY	GH	0.028
P12	XY	GH	0.03
P12	XY	SOX2	0.031
P12	XY	SOX2	0.02
P12	XY	SOX2	0.028
P21	XY	LH	0
P21	XY	LH	0
P21	XY	LH	0
P21	XY	TSH	0
P21	XY	TSH	0.002
P21	XY	TSH	0.001
P21	XY	PRL	0.042
P21	XY	PRL	0.032
P21	XY	PRL	0.035
P21	XY	POMC	0.003
P21	XY	POMC	0.003
P21	XY	POMC	0.002
P21	XY	GH	0.01
P21	XY	GH	0.01
P21	XY	GH	0.007
P21	XY	SOX2	0
P21	XY	SOX2	0.022
P21	XY	SOX2	0
P5	XX	LH	0.012
P5	XX	LH	0.008
P5	XX	LH	0.011
P5	XX	TSH	0.029
P5	XX	TSH	0.03
P5	XX	TSH	0.033
P5	XX	PRL	0.031
P5	XX	PRL	0.03
P5	XX	PRL	0.056
P5	XX	POMC	0.061
P5	XX	POMC	0.035
P5	XX	POMC	0.039
P5	XX	GH	0.061
P5	XX	GH	0.075
P5	XX	GH	0.04
P5	XX	SOX2	0.084
P5	XX	SOX2	0.076
P5	XX	SOX2	0.086
P12	XX	LH	0.003
P12	XX	LH	0.005
P12	XX	LH	0.005
P12	XX	TSH	0.004
P12	XX	TSH	0.006
P12	XX	TSH	0.003
P12	XX	PRL	0.06
P12	XX	PRL	0.046
P12	XX	PRL	0.067
P12	XX	POMC	0.023
P12	XX	POMC	0.023
P12	XX	POMC	0.033
P12	XX	GH	0.035
P12	XX	GH	0.033
P12	XX	GH	0.035
P12	XX	SOX2	0.092
P12	XX	SOX2	0.078
P12	XX	SOX2	0.096
P21	XX	LH	0
P21	XX	LH	0
P21	XX	LH	0
P21	XX	TSH	0.019
P21	XX	TSH	0.004
P21	XX	TSH	0.004
P21	XX	PRL	0.02
P21	XX	PRL	0.033
P21	XX	PRL	0.037
P21	XX	POMC	0.001
P21	XX	POMC	0.003
P21	XX	POMC	0.004
P21	XX	GH	0.005
P21	XX	GH	0.012
P21	XX	GH	0.013
P21	XX	SOX2	0.007
P21	XX	SOX2	0.01
P21	XX	SOX2	0.007

## Sheet: Fig.2B
Cluster	Sex	Cell number					Group1	Group2	p	p.adj	Significance
SC Ednrb	XY	560					SC Ednrb	SC Aldh1a2	2.74e-28	1.26e-26	****
SC Ednrb	XX	1087					SC Ednrb	SC proliferating	4.2e-36	1.98e-34	****
SC Aldh1a2	XY	1915					SC Aldh1a2	SC proliferating	1.15e-05	0.000357	***
SC Aldh1a2	XX	1897					SC Ednrb	SC differentiating 1	2.09e-20	8.77e-19	****
SC proliferating	XY	719					SC Ednrb	SC differentiating 2	6.36e-48	3.24e-46	****
SC proliferating	XX	533					SC Aldh1a2	SC differentiating 2	2.79e-09	1.01e-07	****
SC differentiating 1	XY	491					SC Ednrb	Gonadotroph	6.89e-134	3.79e-132	****
SC differentiating 1	XX	440					SC Aldh1a2	Gonadotroph	8.33e-81	4.5e-79	****
SC differentiating 2	XY	1075					SC proliferating	Gonadotroph	4.64e-44	2.23e-42	****
SC differentiating 2	XX	756					SC differentiating 1	Gonadotroph	1.12e-51	5.83e-50	****
Gonadotroph	XY	726					SC differentiating 2	Gonadotroph	7.84e-45	3.84e-43	****
Gonadotroph	XX	116					SC Ednrb	Corticotroph	0.000548	0.0153	*
Corticotroph	XY	27					Gonadotroph	Corticotroph	4.83e-06	0.000159	***
Corticotroph	XX	18					SC Ednrb	Lactotroph	9.96e-62	5.28e-60	****
Lactotroph	XY	536					SC Aldh1a2	Lactotroph	6.89e-24	2.96e-22	****
Lactotroph	XX	227					SC proliferating	Lactotroph	1.12e-08	3.9e-07	****
Somatotroph	XY	60					SC differentiating 1	Lactotroph	3.12e-13	1.22e-11	****
Somatotroph	XX	27					SC differentiating 2	Lactotroph	4.37e-08	1.49e-06	****
Melanotroph	XY	195					Gonadotroph	Lactotroph	1.03e-14	4.12e-13	****
Melanotroph	XX	138					SC Ednrb	Somatotroph	7.18e-11	2.66e-09	****
NC derived Mural cell	XY	569					SC Aldh1a2	Somatotroph	0.000818	0.0221	*
NC derived Mural cell	XX	329					Gonadotroph	Somatotroph	4.31e-05	0.00129	**
							SC Ednrb	Melanotroph	6.66e-17	2.73e-15	****
							Gonadotroph	Melanotroph	6.81e-25	3e-23	****
							Lactotroph	Melanotroph	0.00021	0.00608	**
							SC Ednrb	NC derived Mural cell	8.46e-46	4.23e-44	****
							SC Aldh1a2	NC derived Mural cell	1.77e-12	6.74e-11	****
							SC differentiating 1	NC derived Mural cell	5.26e-06	0.000168	***
							Gonadotroph	NC derived Mural cell	1.64e-27	7.38e-26	****

## Sheet: Fig.3C
Cell_Type	Sex	Percentage
LH	XX	74.8577
LH	XX	65.0392
LH	XX	78.0545
LH	XX	74.5486
LH	XX	78.7034
LH	XX	77.8088
LH	XX	72.4501
LH	XX	78.6911
LH	XX	69.0938
LH	XX	80.4008
LH	XX	69.0938
LH	XX	80.4008
LH	XY	54.3345
LH	XY	52.5318
LH	XY	82.3083
LH	XY	77.3399
LH	XY	83.3587
LH	XY	75.0935
LH	XY	72.4501
LH	XY	77.5386
LH	XY	71.7454
LH	XY	69.4237
Prl	XX	4.3
Prl	XX	1.2
Prl	XX	1.1
Prl	XY	4.4
Prl	XY	2.3
Prl	XY	1.4
GH	XX	0.18
GH	XX	0.11
GH	XX	0.22
GH	XY	0.16
GH	XY	0.24
GH	XY	0.04
GH	XY	1.3
GH	XY	1.5
TSH	XX	0.15
TSH	XX	0.16
TSH	XX	0.16
TSH	XY	0.05
TSH	XY	0.24
TSH	XY	0.19
POMC	XX	10.9
POMC	XX	4.7
POMC	XX	3.2
POMC	XY	8.1
POMC	XY	5
POMC	XY	7.9

## Sheet: Fig.3D
Age	Sex	eYFPgonado_gonado
P5	XX	6.84474
P5	XX	12.7273
P5	XX	10.4549
P12	XX	49.2248
P12	XX	48.3032
P12	XX	32.9915
P21	XX	55.8816
P21	XX	56.8593
P21	XX	56.1968
7_weeks	XX	74.8577
7_weeks	XX	65.0392
7_weeks	XX	78.0545
7_weeks	XX	74.5486
7_weeks	XX	78.7034
7_weeks	XX	77.8088
7_weeks	XX	72.4501
7_weeks	XX	78.6911
7_weeks	XX	69.0938
7_weeks	XX	80.4008
7_weeks	XX	69.0938
7_weeks	XX	80.4008
1_year	XX	75.3829
1_year	XX	74.1404
1_year	XY	78.9425
P5	XY	10.79
P5	XY	9.61071
P5	XY	9
P12	XY	46.5054
P12	XY	44.3972
P12	XY	46.7363
P21	XY	58.4648
P21	XY	40.4339
P21	XY	53.9419
P21	XY	54.3345
P21	XY	52.5318
7_weeks	XY	82.3083
7_weeks	XY	77.3399
7_weeks	XY	83.3587
7_weeks	XY	75.0935
7_weeks	XY	72.4501
7_weeks	XY	77.5386
7_weeks	XY	71.7454
7_weeks	XY	69.4237
1_year	XY	71.7569
1_year	XY	65.0115
1_year	XY	70.7207

## Sheet: Fig.3E
eYFP;GH/GH	eYFP;TSH/TSH	eYFP;PRL/PRL	eYFP;POMC/POMC	eYFP;LH/LH
1.2	14.3	12.2	1.6	34
1.6	25.5	8.6	2.9	30
1.9	27.4	9.9	4.7	23

## Sheet: Fig.4B
Age	Localisation	% eYFP_LH
P7	Ventral	0
P7	Ventral	0
P7	Ventral	0
P7	Ventral	6
P7	Dorsal	10
P7	Dorsal	6.2
P7	Dorsal	4.1
P7	Dorsal	10.7
P21	Ventral	31.7
P21	Ventral	17.8
P21	Ventral	30.2
P21	Dorsal	49.5
P21	Dorsal	76.2
P21	Dorsal	77.7

## Sheet: Fig.5B
Sex	Age	Cell.Type	Percentage
XX	P5	LH	11
XX	P5	LH	6
XX	P5	LH	8
XX	Adult	LH	12
XX	Adult	LH	10
XX	Adult	LH	13
XY	P5	LH	9
XY	P5	LH	27
XY	P5	LH	18
XY	Adult	LH	47
XY	Adult	LH	34
XY	Adult	LH	45
XX	P5	POU1F1lineage	49
XX	P5	POU1F1lineage	50
XX	P5	POU1F1lineage	55
XX	Adult	POU1F1lineage	51
XX	Adult	POU1F1lineage	55
XX	Adult	POU1F1lineage	41
XY	P5	POU1F1lineage	41
XY	P5	POU1F1lineage	45
XY	P5	POU1F1lineage	27
XY	Adult	POU1F1lineage	91
XY	Adult	POU1F1lineage	65
XY	Adult	POU1F1lineage	100

## Sheet: Fig.5E
Sex	Treatment	PercentageLH
XY	Control	3.7
XY	Control	7.7
XY	Control	6.3
XY	Control	5.7
XY	Control	5.7
XY	Control	5.9
XY	Cetrorelix	5.8
XY	Cetrorelix	6.6
XY	Cetrorelix	4.5
XY	Cetrorelix	4.7
XY	Cetrorelix	6.8
XY	Cetrorelix	6.8
XY	Cetrorelix	5.2
XX	Control	7.9
XX	Control	6.6
XX	Control	7.9
XX	Control	6.7
XX	Control	4.2
XX	Cetrorelix	9.4
XX	Cetrorelix	12
XX	Cetrorelix	8.7
XX	Cetrorelix	6.8
XX	Cetrorelix	6.4
XX	Cetrorelix	6.5
XX	Cetrorelix	6.1
XX	Cetrorelix	5

## Sheet: Fig.5F
Sex	Treatment	PercentageYFPLH
XY	Control	51.1
XY	Control	74.5
XY	Control	74.5
XY	Control	73.8
XY	Cetrorelix	59.2
XY	Cetrorelix	55
XY	Cetrorelix	66.4
XY	Cetrorelix	70.1
XX	Control	75.2
XX	Control	73
XX	Control	67.3
XX	Control	69.4
XX	Cetrorelix	74.2
XX	Cetrorelix	71
XX	Cetrorelix	45.6
XX	Cetrorelix	74.1
XX	Cetrorelix	69.5
XX	Cetrorelix	72.4
XX	Cetrorelix	65

[truncated: 10 more sheets: Fig.5I,J, Fig.5L,M, Sup. Fig.1A , Sup. Fig1B, Sup. Fig.4C, Sup. Fig.4E,F, Sup. Fig.5, Sup. Fig.7, Sup. Fig.8, Sup. Fig.9]
